# Supplementary material for: Disruption of RING and PHD Domains of TRIM28 Evokes Differentiation in Human iPSCs
Source: Cells. 2021 Jul 29;10(8):1933. doi: 10.3390/cells10081933 (PMC8394524; doi:10.3390/cells10081933)
Supplement: Supplementary file 1 [file cells-10-01933-s001.zip]

Archive with 20 entries (19 files):
- cells-1286951-supplementary resubmitted/
- cells-1286951-supplementary resubmitted/Figure S1_TRIM28 protein modulates the structure of chromatin-01.tif
- cells-1286951-supplementary resubmitted/Figure S2_Generating human iPSC with doxycycline-inducible system results in transgene repression in established clones-01.tif
- cells-1286951-supplementary resubmitted/Figure S3_Proteomic profile of iPSC with silenced TRIM28 indicates upregulation of apoptotic and differentiation processes-01.tif
- cells-1286951-supplementary resubmitted/Supplementary Figures legend.pdf
- cells-1286951-supplementary resubmitted/Table S1.pdf
- cells-1286951-supplementary resubmitted/Table S2.pdf
- cells-1286951-supplementary resubmitted/Table S3.pdf
- cells-1286951-supplementary resubmitted/Video S1 WT.mp4
- cells-1286951-supplementary resubmitted/Video S10 C91A.mp4
- cells-1286951-supplementary resubmitted/Video S11 C628R.mp4
- cells-1286951-supplementary resubmitted/Video S12 N773G.mp4
- cells-1286951-supplementary resubmitted/Video S2 CTRL.mp4
- cells-1286951-supplementary resubmitted/Video S3 RESCUE.mp4
- cells-1286951-supplementary resubmitted/Video S4 shTRIM28.mp4
- cells-1286951-supplementary resubmitted/Video S5 S473A.mp4
- cells-1286951-supplementary resubmitted/Video S6 S473D.mp4
- cells-1286951-supplementary resubmitted/Video S7 S824A.mp4
- cells-1286951-supplementary resubmitted/Video S8 S824D.mp4
- cells-1286951-supplementary resubmitted/Video S9 3YF.mp4
